# Supplementary material for: Composition-Controlled Photocatalytic and Antibacterial Performance of ZnO-ZnS Nanocomposite Catalysts Synthesized by Solid-State Ion Exchange
Source: Molecules. 2026 Mar 17;31(6):1010. doi: 10.3390/molecules31061010 (PMC13029210; doi:10.3390/molecules31061010)
Supplement: Supplementary file 1 [file molecules-31-01010-s001.zip]

Archive with 1 entries (1 files):
- molecules-4149446-supplementary.pdf
